# Supplementary material for: Microplastic Toxicity on Gut Microbiota and Intestinal Cells: Evidence from the Simulator of the Human Intestinal Microbial Ecosystem (SHIME)
Source: Toxics. 2025 Dec 2;13(12):1045. doi: 10.3390/toxics13121045 (PMC12737304; doi:10.3390/toxics13121045)
Supplement: Supplementary file 1 [file toxics-13-01045-s001.zip]

Archive with 1 entries (1 files):
- toxics-3977491-supplementary.pdf
